# Supplementary material for: Engaging learners with games–Insights from functional near-infrared spectroscopy
Source: PLoS One. 2023 Jun 6;18(6):e0286450. doi: 10.1371/journal.pone.0286450 (PMC10243642; doi:10.1371/journal.pone.0286450)
Supplement: S3 File — Data for the NIRS analysis. (TXT) [file pone.0286450.s003.txt]

Code	Task_version	OxyHb_ROI1	OxyHb_ROI2	OxyHb_ROI3	OxyHb_ROI4	OxyHb_ROI5	OxyHb_ROI6	OxyHb_ROI7	OxyHb_ROI8	OxyHb_ROI9	OxyHb_LH	OxyHb_RH	DeoxyHb_ROI1	DeoxyHb_ROI2	DeoxyHb_ROI3	DeoxyHb_ROI4	DeoxyHb_ROI5	DeoxyHb_ROI6	DeoxyHb_ROI7	DeoxyHb_ROI8	DeoxyHb_ROI9	DeoxyHb_LH	DeoxyHb_RH
1	1	-0.052760123	-0.026317604	-0.058797389	-0.005772604	-0.072335144	-0.013620355	-0.000619722	-0.005033755	-0.078509776	-0.028486773	-0.033468433	0.004195302	-0.001229109	-0.019313769	-0.023992184	-0.009543281	-0.005473643	-0.017657554	-0.016500885	-0.007104222	-0.008670535	-0.013751361
3	1	-0.10972343	-0.201633031	0.201724797	-0.024277747	-0.143592643	-0.062978157	0.030010772	-0.046631735	-0.077732822	-0.079653032	0.008737147	-0.01497606	-0.037983924	-0.095926323	0.002533169	-0.011292661	-0.030472446	-0.061492161	0.0112611	-0.060678149	-0.044785009	-0.030857683
4	1	0.007015618	-0.085721539	0.067636099	-0.035539106	0.002606494	0.022027035	-0.0403855	-0.081620458	-0.029079549	-0.023695315	-0.002950483	-0.024079916	-0.006393497	-0.029245478	-0.022004181	-0.038244388	-0.021091383	-0.023159517	0.00360628	-0.008103639	-0.018917523	-0.020140796
5	1	0.021611627	-0.161552392	0.155866575	-0.072615513	-0.164209544	0.00182437	0.091568607	-0.070322056	-0.104685139	-0.052782265	0.013701843	0.012392963	0.050823451	-0.105055579	0.01548861	-0.044049657	-0.01907298	-0.055882642	0.037272897	0.009802722	-0.021105805	-0.020644943
6	1	-0.046371509	0.039061036	0.004535641	-0.03184109	0.005263492	0.029943128	-0.012067812	-0.042369575	-0.015334916	0.01042558	-0.025815097	-5.54138E-05	-0.003089568	0.004837476	-0.007770028	-0.016503848	-0.021839898	0.001755461	-0.007917158	-0.007370578	-0.00803104	-0.003739608
7	1	-0.030204822	-0.048978155	0.020741647	-0.146153381	-0.114691793	-0.104131214	-0.003291699	-0.063399329	-0.027263241	-0.052656863	-0.064119281	0.005634399	-0.00455185	-0.026387666	0.030159844	0.064379103	0.042052157	-0.004663734	0.046376092	0.06394831	0.024014855	0.01071941
8	1	0.04755258	0.067412711	0.076661912	-0.016742519	0.074556194	0.019750622	0.094219044	0.058740218	0.08623417	0.064264205	0.042810142	-0.029378653	-0.018250542	-0.019423077	-0.005098811	0.001906005	0.018669536	-0.007704196	0.00315932	0.001229993	-0.00046016	-0.011067731
9	1	0.044115682	-0.084650647	0.170836019	0.010697628	0.068122883	-0.016407641	-0.054650259	0.191454515	0.074374584	-0.013179443	0.103284542	-0.003137187	-0.008672376	-0.037110549	0.028355836	0.009935888	0.015251898	-0.009191127	-0.063290345	0.008419052	0.001695573	-0.018914184
10	1	-0.01107323	-0.011735827	0.060702948	-0.015274242	0.025777816	-0.000679836	0.040793305	0.030036282	0.138708674	0.043844305	0.023526742	0.020669531	0.027797957	-0.033572356	-0.012121388	-0.014725256	0.008036021	0.023428727	0.017075537	-0.04049685	0.007219619	-0.004979175
11	1	-0.03975741	-0.044912059	0.083212672	0.012010036	-0.022076579	0.042550386	0.106696651	-0.044342033	-0.049026989	0.022737462	0.00773096	-0.027683984	-0.04058391	-0.002880931	-0.015365809	-0.03176077	-0.031085861	0.006841435	-0.022818998	-0.028369673	-0.022571736	-0.017962836
12	1	-0.112424772	-0.151661832	0.112743709	0.234556349	0.021083719	-0.053039922	0.031683228	0.229263033	0.327049112	0.034411173	0.124730538	-0.058931736	-0.024072798	-0.105958637	-0.051456175	-0.013527906	-0.074321032	-0.051589305	0.016601547	0.03406734	-0.025195364	-0.051285344
13	1	-0.111052089	-0.080216659	-0.186787982	0.021983007	3.27288E-05	0.034015595	-0.058516336	-0.021775832	0.03828259	-0.022785036	-0.068215399	0.037152335	-0.060219393	-0.026597908	-0.074933567	-0.037448635	0.001056063	-0.013575429	-0.077392223	-0.027229343	-0.023868673	-0.035477387
14	1	0.096935574	0.082281662	0.127352928	0.118232377	0.093958124	0.056594463	0.130791188	0.132658279	0.157830254	0.10774494	0.124502292	0.01756915	0.019379394	0.043621723	0.040722525	0.020038002	0.029177692	0.025831876	0.040466208	0.018643045	0.022656706	0.035469152
15	1	0.136601269	0.077376438	0.145429601	0.187535082	0.029846403	0.069391547	0.048442727	0.148228929	0.115340072	0.060250933	0.14644208	0.018420742	-0.045324449	-0.089977675	-0.05529151	-0.057191728	-0.053769441	-0.011890879	-0.076254541	-0.061726431	-0.043422601	-0.056410095
16	1	-0.050085075	0.026942507	0.017587897	-0.019761017	-0.033905728	-0.060691891	-0.037943787	0.012693466	-0.004678482	-0.024292694	-0.007588631	-0.004570438	0.017475265	-0.024267792	-0.028125723	-0.003743811	-0.009996999	-0.024419531	-0.033288299	-0.010961564	-0.008601504	-0.022231985
17	1	0.06328676	-0.010382467	0.164302358	0.140536424	0.088917956	0.046666633	0.236859894	0.037548444	0.079863769	0.110108779	0.112725217	-0.040839038	-0.085974208	-0.077616548	-0.031627458	-0.037837298	-0.028711031	-0.033710753	-0.004346181	-0.006686404	-0.034192546	-0.040749776
18	1	0.041820298	-0.083997782	0.117748691	0.069769476	-0.053746177	-0.125460343	-0.061243854	0.066930741	-0.025261371	-0.078246961	0.068770949	0.024666623	-0.021568016	-0.034212943	-0.016992371	-0.036279919	-0.015183752	-0.016856695	-0.104663084	-0.037393125	-0.024525248	-0.032639471
19	1	0.031296658	0.073045246	0.077471691	-0.000958693	0.00192963	0.018945084	0.053201868	-0.083604861	-0.073729059	0.018770878	0.011579413	0.024201642	0.064418255	-0.011779662	-0.009914867	-0.023161199	-0.03207632	0.00929211	-0.054171351	-0.058063459	-0.008258838	-0.015680909
20	1	0.018942853	-0.045610274	0.145953627	0.078622822	0.030312019	-0.026723886	-0.0403927	0.107394968	-0.020778953	-0.030474383	0.094285636	-0.001820973	0.007824824	-0.007798095	0.010948784	0.009346606	0.019701264	0.022564682	0.023290127	0.022820042	0.017884953	0.004491883
21	1	0.092135016	-0.135391497	0.173386979	0.050188398	0.025084155	0.012469338	-0.070703232	0.138320645	-0.017066266	-0.04431047	0.101748575	-0.012949153	-0.0582508	0.064408293	-0.022921632	-0.024295958	-0.007219548	-0.021301101	-0.017931188	0.009481507	-0.021233034	0.006401641
22	1	-0.077966786	-0.022578345	-0.020449125	-0.030251231	-0.063500361	-0.065496773	-0.023326525	-0.133478854	-0.026868594	-0.039724665	-0.060094525	0.020060413	0.013455274	0.003400908	0.011904157	0.013283409	0.012363616	-0.000821536	0.001398267	-0.001447161	0.006013912	0.00865326
23	1	0.053819126	0.014884824	0.136847055	0.039223401	-0.014021243	-0.055796011	0.049423579	0.093981225	0.114921233	0.022077357	0.080745473	0.01881614	0.001141545	0.003325008	0.037556738	0.037199242	0.046421028	0.023911948	-0.050645643	-0.015923488	0.01626809	0.005932811
24	1	-0.020803116	-0.060594225	0.050926852	0.032110209	-0.006493168	0.010982355	-0.028554414	0.005197148	-0.08148434	-0.036306689	0.019232302	-0.008198028	0.016598559	0.012349943	0.016037216	0.014186977	0.018497901	0.031462437	0.027471375	0.02078061	0.021995207	0.012229662
25	1	0.012003972	-0.078730255	0.028292757	-0.054342347	-0.023860124	-0.162527936	-0.02049594	0.010531984	0.010976112	-0.062839529	-0.004316284	0.003333705	0.026579326	-0.025912079	-0.004888959	-0.003857238	0.021938077	-0.002800271	0.008684131	0.008714313	0.010663272	-0.004389166
26	1	-0.05921862	-0.109278023	-0.030422735	-0.010618524	-0.021293196	-0.017326505	-0.024245141	0.08107463	-0.071413994	-0.044333046	-0.010518555	-0.009626248	-0.005075262	-0.042660431	-0.011712448	0.012144794	-0.014596869	-0.013580374	-0.026311803	-0.06192563	-0.016195512	-0.021649463
27	1	0.156028753	-0.013680678	0.019932567	0.091126456	0.147471874	-0.022443637	0.069203959	-0.030583389	-0.035061332	0.006835667	0.065622017	-0.049525088	-0.002417021	-0.012120436	0.001282564	0.003916768	0.029093955	0.031706008	0.000583735	0.018561157	0.018627999	-0.008265821
28	1	0.031944304	-0.058113696	0.103444959	-0.00282555	-0.002231537	0.014755015	-0.110273915	-0.046482918	-0.027881539	-0.050021931	0.031461898	-0.018885483	0.050367334	-0.022410941	0.006897836	-0.008107108	-0.001167935	0.002796655	-0.002463248	-0.016208556	0.006481673	-0.01257417
29	1	0.058355962	0.02297759	0.083151472	0.070034322	0.077818786	0.061526309	0.112470816	-0.023305928	0.103593098	0.080711982	0.060105465	0.020299605	-0.008015822	-0.095872624	-0.060560632	-0.107784614	-0.079712188	-0.080558261	-0.033831217	-0.115474063	-0.079721251	-0.055060815
30	1	0.010969627	-0.048575012	-0.047005021	0.006233704	-0.022018329	0.00658117	-0.031732127	-0.028164596	-0.051426743	-0.025009679	-0.016827819	-0.001300669	-0.006785641	0.000631579	-0.001134945	-0.006528199	0.002516293	-0.010782964	0.000989209	0.028678817	0.001083159	-0.000812506
31	1	-0.14496591	-0.064673699	-0.01523086	-0.156359135	-0.091833699	-0.151459099	-0.084481592	-0.040472429	-0.020727627	-0.083349681	-0.083133081	-0.029767748	0.019022128	0.012240945	-0.017505012	0.013326195	0.021428576	0.018481685	0.010383263	0.018268617	0.020756585	-0.005206115
32	1	0.031635455	-0.246856084	0.053223105	0.104319708	-0.009870819	0.010833671	-0.019555436	-0.083516424	-0.1590137	-0.075689038	0.031074349	-0.023609312	-0.014101258	-0.031499422	-0.022685358	-0.05786214	-0.032955294	-0.04950783	-0.05170803	-0.10443506	-0.051214288	-0.037783728
33	1	0.092193091	0.07499026	0.102383987	0.069131229	-0.018686354	0.016770464	0.080673257	-0.017615688	-0.073555498	0.023167115	0.065745526	0.013990077	0.030012681	0.01486935	0.029260951	0.031504032	0.020195261	0.008960698	0.018466688	0.029530851	0.021574742	0.020148468
34	1	-0.066833871	0.01908502	-0.009749347	-0.053249451	-0.027012985	-0.026549344	0.085443858	-0.197848439	-0.12432039	-0.002609299	-0.072834973	-0.003314571	-0.019129752	0.005260527	0.044520715	-0.01457258	-0.017717136	-0.043954087	-0.003035902	-0.038182197	-0.031759235	0.012526373
35	1	0.271139667	0.239044113	0.1380376	0.156078505	0.081832873	0.057981467	0.053832757	0.061800587	-0.03225885	0.071422663	0.149834918	0.012673689	-0.005212853	0.029433906	0.012640431	0.016601722	0.022970062	0.002690399	-0.004993119	-0.019073384	0.004217277	0.014150032
36	1	-0.04408486	-0.009881041	0.040205847	-0.058367547	-0.060133829	-0.005534937	0.028346206	-0.009867664	-0.021535397	-0.005500306	-0.01123434	-0.00325916	-0.016678767	-0.014753794	0.011283964	0.007243068	0.004081223	0.002001051	-0.008689842	-0.067864551	-0.012837271	-0.003363024
37	1	-0.053481423	-0.148078584	0.000933791	-0.019128425	-0.076073314	-0.024620281	-0.031018005	-0.013573901	0.045660364	-0.052816545	-0.016602379	-0.017951827	0.037546134	-0.033249718	-0.037026112	-0.032021829	0.024460646	0.015239794	-0.013069775	-0.021380957	0.008899653	-0.030292525
38	1	-0.001402149	0.062682048	0.086347908	-0.001644474	0.005636025	0.007143596	0.002278084	0.004966662	0.035137948	0.020240359	0.025377856	0.001043698	-0.014294619	-0.003086624	0.001520024	-0.018064096	-0.017654972	-0.029681531	-0.003353843	-0.0058128	-0.018797699	-0.004168499
39	1	0.081062363	0.068863684	0.146601064	0.134292091	0.097959616	0.030924748	0.17315418	0.13733546	0.15705936	0.11021614	0.127628155	-0.09151906	-0.053298044	-0.071343721	-0.05763956	-0.050537273	-0.034392305	-0.007470196	-0.046042172	-0.036599809	-0.032240754	-0.066041463
40	1	-0.000703417	0.0079286	-0.011216102	-0.010139897	0.011390603	0.005660789	0.000101098	0.021960335	0.07622859	0.018925192	-0.000906325	-0.027590106	-0.012828554	-0.002317439	-0.030899843	-0.045798953	-0.027015936	-0.023471774	-0.058461557	-0.072293947	-0.034994974	-0.02772606
41	1	-0.087620763	-0.01313627	-0.018994992	-0.032859019	0.013976399	-0.018562545	0.00357604	0.005073341	-0.002908075	-0.006917752	-0.023449813	-0.111519632	-0.108302032	-0.049231388	-0.066093009	-0.07805575	-0.035775686	-0.0708855	-0.048258846	-0.010799452	-0.063775935	-0.067202222
42	1	-0.007689855	0.049674535	-0.008577165	0.012951403	0.032702194	0.039459188	0.007025038	-0.057362134	0.005964493	0.028232304	-0.011610572	0.002301561	-0.026492563	0.04065305	-0.01780381	-0.031083206	-0.031883411	0.047560861	0.011089755	-0.006711049	-0.004434276	0.00984335
1	2	-0.102175115	-0.094726975	-0.147239529	-0.073818162	-0.135073055	-0.061522438	-0.081082919	-0.026806864	-0.100331673	-0.084343577	-0.095353147	0.01760729	0.002995929	-0.021810883	-0.003351073	-0.000649258	0.01082276	-0.012087265	-0.006984875	0.005913495	0.000803922	-0.004881008
3	2	-0.011686342	-0.220934548	0.216013484	-0.051821522	-0.160950788	-0.167051908	-0.051909134	-0.116218264	-0.155492047	-0.156541461	0.009984681	-0.006786051	-0.014751123	-0.082484123	0.004951224	0.014762181	0.000502443	-0.051263839	0.006348944	-0.022842494	-0.015692807	-0.024600712
4	2	-0.049101591	-0.089059754	0.029993324	-0.049012778	-0.03265405	-0.016824831	-0.053612086	-0.076249795	-0.012050201	-0.039399693	-0.029311588	-0.01917568	-0.008069488	-0.031974831	-0.021477508	-0.013042643	-0.001839789	-0.004505006	-0.01116486	-0.016639955	-0.007618022	-0.021396855
5	2	0.050800652	-0.085607693	0.247116003	-0.030226739	-0.08581771	0.060143062	0.160526961	-0.093990338	-0.016254143	0.027152297	0.061729611	-0.015897343	-0.000865936	-0.116036004	-0.004977862	-0.046693751	-0.042155711	-0.073913309	0.045619096	-0.009569338	-0.043066062	-0.032417563
6	2	-0.018838632	-0.051297484	0.022394411	-0.017053291	-0.01114191	0.003291181	0.021603151	0.014835304	-0.002830734	-0.003825563	-0.000292268	-0.008547843	-0.015932901	-0.025812078	-0.014916433	-0.009789641	-0.008617516	-0.022073483	-0.021087948	-0.009624249	-0.013128432	-0.018799498
7	2	0.006576782	-0.032119241	0.016672879	0.078558877	-0.058480814	0.044082376	0.05543241	0.037387414	0.065724561	0.028475398	0.011717004	0.098801899	0.024679897	-0.051072154	-0.054885595	0.02162827	-0.007022667	-0.015986594	-0.02766878	-0.007905728	0.001264273	0.001142363
8	2	-0.043208212	-0.081214698	0.045699173	0.029646095	-0.025438312	0.023162083	0.024978977	-0.017470296	0.075758825	0.004805609	0.005373684	-0.005935279	0.049673995	-0.016154108	-0.046803082	-0.014822463	-0.011871357	0.0019824	-0.035649236	-0.029686439	-0.003784724	-0.023777468
9	2	0.06520395	-0.030574878	0.11716695	-0.048402261	0.016734211	-0.090883009	0.014793996	0.047339665	0.016306693	-0.01536982	0.047821927	-0.028008975	-0.019499944	-0.061457109	-0.026151407	-0.013964051	0.003482693	-0.00918338	-0.030665551	-0.021736065	-0.010247096	-0.037247863
10	2	0.01506061	-0.034259141	0.072385403	-0.037006516	-0.026624062	-0.041447377	-0.015653025	-0.039792831	-0.006879189	-0.026340679	0.006065087	0.002554756	-0.000542489	-0.022930329	-0.000817365	-0.008257675	0.016914397	0.015511729	0.006624794	-0.00636938	0.007992312	-0.005699101
11	2	-0.108686528	0.004700844	0.003096149	0.062902842	-0.010530243	0.060078361	0.037751413	0.029791138	-0.073315443	0.007426347	-0.002231528	-0.013084512	-0.016261635	-0.008321207	-0.020172252	-0.024655145	0.005345166	0.005599746	-0.007566324	-0.01847809	-0.008541358	-0.014584102
12	2	0.114135732	0.029233302	0.148289481	0.039727203	-0.012038294	-0.01684174	0.159503531	0.101381506	0.362093686	0.127132646	0.085929993	-0.035043921	0.044203365	-0.12390181	0.019946582	0.026161183	0.037513955	-0.000894117	0.016928502	0.074770368	0.037123295	-0.034438572
13	2	0.0472427	0.008594095	0.003104659	-0.037305252	0.021773768	-0.011762359	0.046847709	-0.02443852	-0.012383656	0.008326743	-0.004248766	-0.010272575	-0.016521015	-0.025440858	-0.017332564	0.021683134	0.023970205	-0.001127859	0.035538	0.024108146	0.007655218	-0.005705904
14	2	-0.049361753	-0.191441076	-0.110013249	-0.179946419	-0.134529737	-0.078518886	-0.091851558	-0.109084824	-0.030882438	-0.096989435	-0.129216513	-0.043963256	-0.048820171	-0.042813592	-0.031420879	-0.020668788	-0.028499288	-0.024204886	-0.012585046	-0.018124168	-0.030344475	-0.032844412
15	2	0.256992396	0.104313497	0.248022801	0.250441446	0.128006802	0.151050765	-0.077900263	0.335175914	0.269825048	0.086929198	0.257633769	-0.040872104	-0.047144174	-0.068354878	-0.108976099	-0.055837272	-0.088178043	-0.116544995	-0.131003196	-0.132403454	-0.093198895	-0.081140669
16	2	0.026195703	0.046732217	0.002184348	-0.024362561	-0.021233083	-0.095501109	-0.034123816	-0.027290108	-0.09976621	-0.045883216	-0.005391621	0.041285527	-0.011600926	-0.075237116	-0.039155553	-0.01400892	-0.012929111	-0.010567106	-0.028086275	-0.031563545	-0.015748175	-0.029575279
17	2	0.017825104	-0.056359257	0.025068437	0.027822829	-0.035625025	0.048255506	0.104712022	-0.024692644	0.010821453	0.031662406	0.005795626	-0.015408534	-0.006400922	-0.067873839	-0.039886337	-0.024376025	-0.027896653	-0.026316435	-0.019697916	-0.010571406	-0.017879305	-0.038238294
18	2	0.062449269	0.047644745	0.082891888	0.048639621	-0.005403692	-0.049781159	0.012985927	-0.032528791	-0.02200752	-0.006558203	0.042767292	0.041728364	-0.00749762	-0.022876882	-0.02524062	-0.02459139	-0.010603177	-0.007903008	-0.129345294	-0.030000842	-0.014288913	-0.032071084
19	2	-0.008660919	-0.045512537	-0.022682704	0.035701109	-0.001693439	0.005388178	0.006209457	-0.034265797	-0.090316562	-0.024568923	-0.007305439	-0.030339437	-0.02405352	-0.047731479	-0.001543702	-0.053155372	-0.042286982	-0.020234002	-0.030947714	-0.068489116	-0.040911458	-0.031414455
20	2	0.082867199	0.085695167	0.110923791	0.031808653	0.041521458	0.034927541	-0.007570258	0.13706643	0.029806977	0.03011099	0.086380758	-0.011171536	0.011907041	0.004673076	0.002397774	0.011882777	0.012400647	0.013552426	0.006957116	-0.001434995	0.010915086	0.002600184
21	2	0.012857651	0.03679395	-0.025080459	-0.018407168	0.005670591	0.051787929	0.057755596	0.102002564	0.036875143	0.032686478	0.005090748	-0.01073559	0.011524724	-0.09817199	-0.033055972	-0.051380566	0.001558968	0.027103358	0.000422816	-0.026202427	-0.007645549	-0.045211441
22	2	-0.075846213	-0.068866771	-0.100088671	-0.136654382	-0.150623272	-0.043391099	-0.125125567	-0.286463929	-0.055208641	-0.086605225	-0.154918347	-0.030621449	0.02198462	0.006196817	0.028888605	0.036582535	0.059359775	0.03723959	-0.025068131	-0.007279132	0.032059302	-0.002831901
23	2	-0.036904936	-0.068288651	0.077134526	0.068017022	-0.015617495	-0.100922304	-0.012785352	0.114022687	0.108974987	-0.023543165	0.052635917	-0.055046452	-0.012891471	-0.044832843	7.35687E-05	-0.002662257	0.03464447	-0.029726943	-0.034003712	0.020885661	-0.00123031	-0.029194178
24	2	-0.082346199	-0.022749347	-0.012445116	0.034803852	0.041579082	0.053625127	-0.01201835	0.048704271	0.011445893	0.010278694	0.001766169	-0.006006082	0.005788052	-0.02200617	0.003542822	0.017398557	0.004445782	-0.008420006	0.009597962	0.007895911	0.002842794	-0.002038362
25	2	-0.002176322	-0.021026941	0.023859684	-0.035365732	-0.026708108	-0.053211268	0.031600221	-0.075469755	0.01502308	-0.005238039	-0.023218222	0.008325811	-0.006888364	0.001788449	0.022721966	-0.000379039	0.002514821	-0.011276661	0.009759636	-0.02198135	-0.009524431	0.009189148
26	2	0.115576216	0.07202309	-0.048899371	-0.04826794	-0.006879429	-0.133560301	-0.050996328	0.019951493	-0.106176798	-0.057014839	0.000848802	0.010891169	-0.008875846	-0.023233501	0.014189612	0.023811237	-0.008050356	-0.023807441	0.003229607	-0.033311007	-0.011759138	-0.000126493
27	2	0.186691599	0.10576601	0.103447903	0.107143424	0.200966526	0.071991112	0.201724136	0.040878705	0.085109123	0.127722469	0.121576184	-0.047511035	-0.035468207	-0.022754254	0.010238434	0.010005903	0.026237561	-0.013986436	0.003524814	0.007341334	-0.001326079	-0.010462308
28	2	0.076416025	-0.062871613	0.122460353	-0.053822165	-0.088729118	-0.053671038	-0.112113656	-0.016397219	-0.094010154	-0.085995054	0.025693378	0.009567753	0.021566956	-0.049354819	0.012971304	-0.002134014	-0.006686599	-0.036947115	-0.01235607	-0.03481212	-0.016577973	-0.013763804
29	2	-0.014238825	-0.034148771	0.049319287	0.074026747	-0.037790608	0.024862602	0.056284575	0.021940524	0.069288876	0.023046594	0.032238839	-0.009814233	-0.004470976	-0.016970671	-0.042000485	-0.020218103	-0.004135905	-0.037844318	-0.026279264	-0.089014181	-0.033856571	-0.023457702
30	2	-0.032392117	-0.060156195	-0.048377799	-0.057575275	-0.0452914	-0.054106331	-0.013803194	0.034212475	-0.024739721	-0.036045911	-0.035781549	-0.003479335	0.003054391	-0.005184344	0.005790701	-0.006869527	-0.002770566	0.000114876	-0.008704434	-0.001599983	-0.001009586	-0.002910979
31	2	-0.142484976	-0.042642155	-0.003673018	-0.133951016	-0.091344009	-0.169498147	-0.036265381	-0.160667178	-0.098255334	-0.088464605	-0.094815594	-0.001793	0.048937064	0.014367395	-0.011485547	0.024146539	-0.007679296	-0.010659988	0.005733122	-0.010725833	0.00590968	0.004902943
32	2	-0.025871384	0.084625027	-0.051467208	0.062278088	-0.040969529	0.027425839	0.033603181	-0.188486831	-0.087947689	0.003112486	-0.045966154	-0.0476129	-0.0189379	-0.019006536	0.011804239	0.001206744	0.007105083	-0.015159996	0.005470505	0.008380963	-0.005148383	-0.010843587
33	2	0.048078886	0.028862256	0.055745872	0.001294722	-0.024449563	-0.028518413	0.015111874	-0.004168115	-0.036751752	-0.008466001	0.029967999	-0.011345363	-0.024805439	0.001781994	0.012014112	0.016928328	-0.015038536	-0.033119729	0.019915719	0.023995313	-0.011262355	0.006283055
34	2	-0.029673158	-0.044878212	-0.008303688	-0.054937557	-0.061889728	-0.041476247	0.107025684	-0.196154926	-0.161368074	-0.022617274	-0.065025169	0.016112166	0.010897512	-0.011346126	0.010566469	0.011135974	0.007824812	-0.068578479	0.002148859	-0.060103276	-0.027151288	0.004324674
35	2	0.086058355	0.083156448	0.010166022	0.029451409	-0.054585996	-0.026018003	-0.107279087	0.013374237	-0.043770021	-0.040164759	0.025442561	-0.000259906	-0.031106284	-0.022671175	0.033603443	0.014217499	0.016453489	-0.024181684	-0.015381665	-0.013373829	-0.010046987	-0.001275331
36	2	-0.040349672	0.056788071	0.000604031	-0.076385386	-0.055667665	-0.014910263	-0.001673836	-0.076716287	-0.103975939	-0.017201985	-0.040241552	0.002651694	0.013968698	-0.015385863	-0.040835092	-0.031723484	-0.006771747	0.013957035	-0.009612466	-0.121082335	-0.01873199	-0.015744759
37	2	-0.090879834	0.007588589	-0.075947835	-0.134484885	-0.204444868	-0.064982967	0.009836511	-0.094894448	-0.048678748	-0.047554756	-0.104361954	0.037188527	-0.030778248	0.04056147	0.036808018	0.076029363	0.026775904	-0.021433513	0.023927616	0.021948465	0.005338059	0.038587879
38	2	-0.030324965	0.003064932	-0.01888561	-0.06600248	-0.047765881	-0.022285895	-0.008761411	-0.11574205	-0.03175047	-0.016961513	-0.057099662	0.005221991	0.001600695	-0.002082108	0.013855101	-0.007278269	-0.002558213	-0.018486884	0.002346207	-0.008741891	-0.009165654	0.002236834
39	2	0.060363727	0.079404107	0.094170047	0.093381954	0.081811366	0.052615188	0.110478752	0.056238689	-0.006329921	0.072921978	0.078269195	-0.047328386	-0.050664455	-0.026185815	-0.036007491	-0.034179747	-0.034858652	-0.032713495	0.004068468	-0.051517	-0.044746284	-0.026373796
40	2	0.013525925	0.02747928	-0.009461976	-0.013028488	0.016463752	0.043607989	0.030986429	-0.015210196	0.019557589	0.030925761	-0.00528452	-0.006804217	-0.02616621	-0.020609339	-0.043312971	-0.0273322	-0.010328802	-0.031872984	-0.029023624	-0.031091359	-0.023427115	-0.025615205
41	2	0.011928842	-0.013083417	0.001480332	0.015494592	0.007300538	0.026541741	-0.010936155	0.019693951	-0.025868098	-0.006082477	0.013201025	-0.003924217	-0.042373892	-0.05288238	-0.025243491	-0.028745794	-0.021198489	-0.047067061	-0.006495423	-0.00036006	-0.031079714	-0.030134122
42	2	-0.035000224	0.0143888	0.013749798	0.001336604	0.014353072	0.053015819	0.024399334	-0.018603458	0.047602942	0.036940929	-0.005300707	0.012212985	-0.031886183	0.02791574	-0.006498528	-0.028216913	-0.040469902	0.013993853	0.017922575	-0.001031755	-0.016512149	0.013340757
