# Supplementary material for: Engaging learners with games–Insights from functional near-infrared spectroscopy
Source: PLoS One. 2023 Jun 6;18(6):e0286450. doi: 10.1371/journal.pone.0286450 (PMC10243642; doi:10.1371/journal.pone.0286450)
Supplement: S4 File — Data for the behavioral analysis. (TXT) [file pone.0286450.s004.txt]

Code	Gender	Age	Task_version	MDBF_GS	MDBF_WM	MDBF_RU	FKS_glatt	FKS_absorb	FKS_ges	FKS_besorg	FKS_pass	UEQ_Att	UEQ_Pers	UEQ_Eff	UEQ_Dep	UEQ_Stim	UEQ_Nov	accuracy	errors	IHR	HRV
1	1	23	2	40	27	37	36	14	50	5	10	1.500	1.250	0.750	0.500	0.500	1.250	0.948314801	90.90909091	NA	NA
3	1	25	2	36	30	38	32	13	45	3	13	0.167	-2.250	0.000	0.000	0.000	0.250	0.955398867	91.66666667	89.98904003	41.73692965
4	1	18	2	34	26	36	32	14	46	5	13	0.667	3.000	1.000	1.250	-0.750	-1.000	0.969965628	100	101.3422107	53.52283442
5	1	21	2	25	31	32	39	18	57	12	12	1.333	2.750	0.750	2.000	1.000	-0.750	0.959717077	93.18181818	75.94166626	59.76344162
6	2	20	2	33	16	33	32	12	44	7	15	0.333	2.500	1.750	0.500	-0.500	-1.500	0.945933164	88.63636364	79.53779173	62.09523652
7	1	23	2	34	23	29	34	16	50	6	11	-0.833	2.750	1.500	1.000	-0.500	-0.250	0.961054053	95.45454545	72.32448514	93.57713404
8	2	23	2	30	35	28	30	14	44	6	15	-0.500	3.000	2.000	1.250	-0.750	-2.250	0.967007198	100.000	61.42356451	139.7241981
9	2	21	2	31	30	32	33	17	50	4	12	0.167	2.500	1.000	0.750	0.000	0.250	0.951053228	91.66666667	63.2889956	73.18812444
10	1	18	2	37	18	37	36	12	48	3	10	-0.667	3.000	1.500	1.000	-1.750	-1.000	0.955721939	89.58333333	95.02069462	40.56886043
11	1	25	2	38	24	36	40	13	53	3	14	1.167	3.000	1.000	2.750	0.750	-2.500	0.956748414	93.18181818	NA	NA
12	2	30	2	19	19	22	34	15	49	3	16	0.333	3.000	0.500	2.750	-0.750	0.250	0.94693465	87.80487805	71.4794945	67.75981436
13	1	25	2	34	18	35	30	13	43	3	12	-0.333	3.000	1.250	1.750	-1.250	-2.000	0.951124491	91.66666667	88.22668025	57.19768317
14	2	28	2	26	19	28	30	14	44	8	14	-1.333	2.250	0.750	-0.500	-1.750	-0.500	0.968929854	95.45454545	60.93856908	59.95156402
15	2	20	2	39	32	38	35	17	52	10	14	1.000	2.500	0.500	0.000	0.250	-0.750	0.956733447	89.58333333	86.95336738	142.9751348
16	1	23	2	27	18	20	18	10	28	8	13	0.000	1.750	0.250	0.250	-0.500	0.250	0.967801989	93.18181818	66.73448722	68.28823402
17	1	19	2	32	15	29	29	8	37	5	12	-1.167	0.750	-0.250	1.000	-1.250	0.250	0.96221331	93.18181818	83.22284346	36.66306076
18	2	20	2	27	18	38	22	9	31	4	12	-1.333	2.750	0.250	1.250	-2.250	-2.750	0.954349639	93.75	66.88845279	76.76030539
19	1	20	2	36	31	30	39	18	57	15	12	1.667	2.500	0.500	1.750	1.500	1.250	0.969464446	100.000	89.94700954	76.33125899
20	2	25	2	34	19	34	30	5	35	3	12	-2.667	2.750	0.000	1.000	-2.750	-2.500	0.974411235	100.000	75.22866719	100.390296
21	1	20	2	39	27	32	27	14	41	3	15	0.500	1.750	0.500	1.000	0.750	-0.500	0.962505812	95.83333333	76.74354009	92.81614677
22	1	20	2	33	17	31	33	10	43	3	13	-0.333	1.500	1.250	2.250	-1.750	-0.250	0.949092686	90.90909091	71.59719492	87.01623385
23	2	27	2	32	10	31	26	19	45	4	10	0.833	2.750	0.750	0.000	-0.750	0.000	0.942734562	83.33333333	71.34132675	72.31503646
24	2	21	2	33	29	35	31	18	49	6	14	-0.667	1.500	0.250	1.250	-0.750	-2.000	0.967415056	97.72727273	84.52997684	97.31453183
25	2	22	2	36	28	37	36	12	48	3	8	0.500	1.500	1.500	1.250	-1.250	0.500	0.968139764	100.000	66.18422171	63.31513687
26	2	24	2	36	26	32	40	13	53	12	9	0.333	2.750	1.250	2.250	-0.250	-2.000	0.977406674	100.000	80.20386411	67.36178268
27	2	20	2	33	32	30	25	13	38	10	16	1.167	2.750	0.750	1.750	1.250	1.000	0.964952504	100.000	92.79596593	41.8679121
28	1	22	2	39	24	37	35	13	48	4	11	0.667	3.000	1.000	2.250	-0.750	-1.000	0.945188462	89.58333333	80.91648577	54.44520328
29	2	24	2	21	20	38	28	5	33	3	11	-2.000	2.750	1.500	1.750	-2.500	-2.500	0.964119164	97.91666667	67.82877621	101.9349033
30	2	23	2	35	34	34	26	10	36	4	12	0.833	2.750	2.000	-0.250	1.500	0.500	0.966682522	97.72727273	75.33394349	55.40351278
31	1	24	2	32	31	29	25	14	39	6	13	1.333	2.000	2.250	1.250	0.000	-1.750	0.965009965	95.83333333	86.68561993	76.97837207
32	2	21	2	33	30	33	29	12	41	3	12	0.667	2.250	2.250	-0.250	-1.250	-2.250	0.97033773	100.000	73.87835651	82.01287765
33	1	22	2	34	35	36	32	18	50	4	7	2.000	3.000	2.000	1.000	1.500	0.250	0.947971682	89.58333333	79.82063755	56.9299939
34	1	23	2	32	30	31	30	10	40	7	12	-2.000	1.750	0.250	1.500	-2.500	-2.750	0.957666941	93.18181818	59.34487052	97.67870707
35	2	21	2	28	21	28	26	12	38	7	13	-1.667	1.250	1.500	0.000	-1.500	-1.500	0.972743312	97.72727273	74.75622304	63.0023083
36	1	24	2	27	18	32	30	20	50	3	9	0.333	2.750	1.000	1.250	-1.500	-0.500	0.946542379	90.90909091	70.57520495	87.60326547
37	1	26	2	37	25	34	25	13	38	3	15	-0.833	2.500	1.750	1.500	-0.750	-1.000	0.960237897	93.75	73.50228352	60.57784492
38	2	30	2	37	30	37	32	14	46	11	13	0.000	2.250	2.500	0.500	-0.750	-1.250	0.953044545	93.18181818	82.80483237	111.3728052
39	2	27	2	35	38	35	7	13	20	12	11	1.167	2.500	2.250	1.250	0.500	-0.750	0.966639053	93.18181818	NA	NA
40	1	27	2	34	22	33	33	13	46	6	15	0.167	1.750	2.000	1.250	-1.500	-1.000	0.948766856	86.36363636	59.23116138	93.48264815
41	2	20	2	36	23	40	35	12	47	6	11	0.000	2.750	2.000	0.500	0.250	-1.250	0.957399473	90.90909091	69.40984066	93.90888865
42	2	26	2	31	25	24	32	18	50	11	10	0.667	1.250	2.500	0.500	1.000	-0.500	0.968248637	97.91666667	61.81723451	55.60807149
1	1	23	1	38	24	32	35	12	47	4	10	1.667	3.000	0.250	1.000	0.250	1.750	0.957589033	93.18181818	NA	NA
3	1	25	1	36	32	34	35	18	53	3	11	0.833	-0.250	0.250	0.500	-0.250	0.250	0.941436116	95.45454545	88.33212615	42.96439841
4	1	18	1	36	29	38	36	19	55	10	13	1.667	3.000	0.750	1.000	1.000	1.000	0.95773223	88.63636364	100.739024	56.11252015
5	1	21	1	26	21	32	39	17	56	8	12	1.167	2.500	-0.250	1.250	0.250	1.000	0.97339049	97.91666667	73.55543764	72.69046472
6	2	20	1	30	16	31	26	8	34	9	12	1.167	1.250	-0.750	-0.250	-0.250	2.250	0.951552242	89.58333333	86.9235113	50.21646371
7	1	23	1	33	32	27	36	17	53	5	12	1.167	2.500	1.500	0.750	-0.250	0.750	0.95952171	97.72727273	69.00080065	74.30781383
8	2	23	1	28	35	20	33	17	50	7	14	1.667	3.000	1.500	1.750	0.250	0.750	0.952102854	88.63636364	62.84057772	122.9360047
9	2	21	1	34	29	31	34	14	48	3	11	1.333	2.000	1.250	1.750	1.000	1.750	0.960093487	91.66666667	63.66208118	97.76322246
10	1	18	1	38	19	38	35	16	51	3	10	1.500	3.000	0.500	1.500	-1.000	1.250	0.95231466	89.58333333	90.88585061	51.88506872
11	1	25	1	31	28	34	35	12	47	3	11	2.167	3.000	1.750	3.000	1.750	0.250	0.96233329	97.91666667	NA	NA
12	2	30	1	27	22	24	38	20	58	3	12	0.500	2.750	1.000	1.500	0.250	-0.250	0.953461456	91.66666667	75.74915593	71.25340821
13	1	25	1	33	19	35	28	10	38	3	13	1.833	3.000	0.250	1.000	0.250	0.750	0.942299802	93.18181818	92.14047176	70.05790272
14	2	28	1	25	15	21	22	12	34	5	14	0.833	2.000	0.750	1.750	-1.750	0.750	0.954258426	95.45454545	52.65934185	107.7997315
15	2	20	1	37	31	32	31	7	38	10	12	1.333	1.500	1.000	1.500	-1.250	1.000	0.948941839	90.69767442	89.02126923	51.12292058
16	1	23	1	24	19	28	24	12	36	11	15	1.500	2.500	1.000	0.750	1.250	0.500	0.955987148	93.18181818	66.5746839	59.52055245
17	1	19	1	32	15	29	29	7	36	3	10	-1.333	1.250	0.750	0.750	-1.250	-0.500	0.950676039	91.66666667	78.44244133	53.00976043
18	2	20	1	34	32	37	32	17	49	4	11	2.000	1.750	0.250	-0.250	1.500	2.500	0.956985794	95.45454545	64.64527179	78.64024245
19	1	20	1	27	21	20	30	12	42	6	12	-0.333	2.750	-0.750	1.250	-1.000	1.750	0.948503844	86.36363636	94.13915269	61.39925357
20	2	25	1	36	27	39	41	12	53	5	14	2.333	3.000	1.250	2.250	1.750	3.000	0.957605806	97.72727273	72.97680326	88.80295015
21	1	20	1	36	28	28	23	11	34	4	10	0.833	1.500	0.750	0.750	-0.250	0.000	0.949462577	93.75	80.01389987	108.8523861
22	1	20	1	30	12	33	35	10	45	5	13	1.333	2.750	1.000	2.250	-0.250	-0.750	0.945037456	85.41666667	76.97216259	59.51402201
23	2	27	1	31	9	33	20	21	41	5	15	-1.167	-1.500	1.750	-0.500	0.000	0.000	0.952416465	90.90909091	69.84972166	74.44892641
24	2	21	1	34	29	36	36	19	55	6	13	1.833	2.750	1.000	1.500	1.000	2.000	0.957004451	95.83333333	82.75197246	73.79780607
25	2	22	1	33	29	38	35	11	46	3	7	1.167	2.750	-0.250	2.000	-1.000	0.750	0.959258441	95.74468085	71.90797402	49.36300973
26	2	24	1	36	32	26	39	16	55	14	12	1.333	2.500	1.750	1.500	0.500	0.000	0.964350414	100.000	80.0474516	59.89765083
27	2	20	1	34	29	32	27	12	39	8	16	1.333	2.500	0.250	1.750	1.000	2.000	0.968573877	95.83333333	89.4232257	52.49034844
28	1	22	1	40	25	37	40	15	55	3	10	2.500	3.000	0.500	3.000	-0.500	1.250	0.954044769	95.45454545	85.33001145	47.67967574
29	2	24	1	30	27	37	34	9	43	3	11	-0.167	2.250	1.250	1.250	-1.500	0.000	0.971817215	100.000	69.03406946	85.65636967
30	2	23	1	33	27	33	21	13	34	3	16	0.667	1.750	1.000	0.250	-0.250	0.750	0.937764437	91.66666667	74.16244501	64.79736281
31	1	24	1	32	27	30	28	15	43	3	12	2.500	1.250	1.250	1.000	1.000	0.250	0.944055455	86.36363636	81.64591265	67.66700412
32	2	21	1	35	27	33	29	13	42	3	11	1.333	2.250	0.000	2.000	1.500	2.000	0.959374851	97.91666667	74.67907288	58.78982393
33	1	22	1	36	39	38	38	25	63	3	9	2.667	3.000	2.750	1.250	1.500	1.500	0.973580039	97.91666667	78.18496697	61.86880384
34	1	23	1	39	35	40	39	20	59	3	13	1.667	2.500	0.750	1.250	-0.750	1.500	0.948736983	83.33333333	60.07492808	96.23321074
35	2	21	1	27	19	30	24	10	34	9	13	0.500	2.250	1.250	1.250	-1.000	0.250	0.962049771	97.72727273	80.00966188	64.81066549
36	1	24	1	28	20	30	32	21	53	3	9	1.667	2.750	0.500	1.000	-0.250	1.000	0.94981072	88.63636364	69.90139785	111.184343
37	1	26	1	34	25	37	33	22	55	3	14	0.667	2.750	1.250	1.250	1.000	1.500	0.95979831	97.91666667	72.57973625	47.01367926
38	2	30	1	40	32	38	33	17	50	12	13	1.833	2.750	2.000	0.250	2.000	1.500	0.945921635	84.09090909	78.71374838	77.97229767
39	2	27	1	35	34	36	33	15	48	8	11	0.667	2.250	1.500	1.000	0.000	0.250	0.963889647	97.72727273	NA	NA
40	1	27	1	35	31	38	32	20	52	4	15	1.833	2.500	1.000	2.000	0.250	1.750	0.967440045	95.45454545	58.17254375	113.2764677
41	2	20	1	36	36	31	36	11	47	8	12	2.000	2.250	0.250	1.250	1.250	1.500	0.973338729	97.72727273	75.2073482	86.97145785
42	2	26	1	26	23	24	20	16	36	17	13	0.500	0.000	-0.500	-0.500	1.500	1.500	0.954620143	91.66666667	62.96032186	60.56146534
